# Supplementary material for: Baseline Tumor-Specific Prognosis in Early-Stage Hepatocellular Carcinoma: Time-Dependent Role of Biomarker Profile and Modified ALBI Grade
Source: Cancers (Basel). 2026 Jun 26;18(13):2073. doi: 10.3390/cancers18132073 (PMC13359626; doi:10.3390/cancers18132073)
Supplement: Supplementary file 1 [file cancers-18-02073-s001.zip]

Archive with 1 entries (1 files):
- cancers-4374959-supplementary.pdf
